# Supplementary material for: Redetermination of LaZn5 based on single crystal X-ray diffraction data
Source: Acta Crystallogr Sect E Struct Rep Online. 2011 Dec 3;68(Pt 1):i1. doi: 10.1107/S1600536811050987 (PMC3254268; doi:10.1107/S1600536811050987)
Supplement: Supplementary file 1 [file e-68-000i1-sup1.cif]

##############################################################################
#                                                                            #
# This CIF contains the data in a paper accepted for publication in          #
# Acta Crystallographica Section E. It conforms to the requirements of       #
# Notes for Authors for Acta Crystallographica Section E, and has been       #
# peer reviewed under the auspices of the IUCr Commission on Journals.       #
#                                                                            #
# Full details of the Crystallographic Information File format               #
# are given in the paper "The Crystallographic Information File (CIF):       #
# a New Standard Archive File for Crystallography" by S. R. Hall, F. H.      #
# Allen and I. D. Brown [Acta Cryst. (1991), A47, 655-685].                  #
#                                                                            #
# The current version of the core CIF dictionary is obtainable from          #
# ftp://ftp.iucr.org/pub/cif_core.dic.                                       #
#                                                                            #
# Software is freely available for graphical display of the structure(s)     #
# in this CIF. For information consult the CIF software page                 #
# http://www.iucr.org/resources/cif/software.                                #
#                                                                            #
# This file may be used for bona fide research purposes within the           #
# scientific community so long as proper attribution is given to the journal # 
# article from which it was obtained.                                        #
#                                                                            #
##############################################################################
data_I
_audit_creation_method     SHELXL-97
_chemical_name_systematic
;
lanthanum pentazinc
;
_chemical_name_common     ?
_chemical_formula_moiety     ?
_chemical_formula_sum     'La Zn5'
_chemical_formula_structural     'La Zn5'
_chemical_formula_iupac     'La Zn5'
_chemical_formula_weight     465.86
_chemical_melting_point     ?
_symmetry_cell_setting     hexagonal
_symmetry_space_group_name_H-M     'P 6/m m m'
_symmetry_space_group_name_Hall     '-P 6 2'
loop_
    _symmetry_equiv_pos_as_xyz
    'x, y, z'
    'x-y, x, z'
    '-y, x-y, z'
    '-x, -y, z'
    '-x+y, -x, z'
    'y, -x+y, z'
    '-y, -x, -z'
    'x-y, -y, -z'
    'x, x-y, -z'
    'y, x, -z'
    '-x+y, y, -z'
    '-x, -x+y, -z'
    '-x, -y, -z'
    '-x+y, -x, -z'
    'y, -x+y, -z'
    'x, y, -z'
    'x-y, x, -z'
    '-y, x-y, -z'
    'y, x, z'
    '-x+y, y, z'
    '-x, -x+y, z'
    '-y, -x, z'
    'x-y, -y, z'
    'x, x-y, z'
_cell_length_a     5.4654(17)
_cell_length_b     5.4654(17)
_cell_length_c     4.2574(15)
_cell_angle_alpha     90.00
_cell_angle_beta     90.00
_cell_angle_gamma     120.00
_cell_volume     110.13(6)
_cell_formula_units_Z     1
_cell_measurement_reflns_used     1123
_cell_measurement_theta_min     4.31
_cell_measurement_theta_max     27.53
_cell_measurement_temperature     296(2)
_cell_special_details     ?
_exptl_crystal_description     'irregular shape'
_exptl_crystal_colour     'metallic grey'
_exptl_crystal_size_max     0.04
_exptl_crystal_size_mid     0.02
_exptl_crystal_size_min     0.02
_exptl_crystal_density_diffrn     7.024
_exptl_crystal_density_meas     ?
_exptl_crystal_density_method     'not measured'
_exptl_crystal_F_000     207
_exptl_absorpt_coefficient_mu     36.048
_exptl_absorpt_correction_type     multi-scan
_exptl_absorpt_process_details     '(<i>SADABS</i>; Bruker, 2004)'
_exptl_absorpt_correction_T_min     0.410
_exptl_absorpt_correction_T_max     0.478
_exptl_special_details     ?
_diffrn_ambient_temperature     296(2)
_diffrn_radiation_type     MoK\a
_diffrn_radiation_wavelength     0.71073
_diffrn_radiation_source     'fine-focus sealed tube'
_diffrn_radiation_monochromator     graphite
_diffrn_measurement_device_type     'Bruker APEXII CCD'
_diffrn_measurement_method     '\f and \w scans'
_diffrn_detector_area_resol_mean     ?
_diffrn_reflns_number     1123
_diffrn_reflns_av_R_equivalents     0.0693
_diffrn_reflns_av_sigmaI/netI     0.0315
_diffrn_reflns_theta_min     4.31
_diffrn_reflns_theta_max     27.53
_diffrn_reflns_theta_full     27.53
_diffrn_measured_fraction_theta_max     1.000
_diffrn_measured_fraction_theta_full     1.000
_diffrn_reflns_limit_h_min     -6
_diffrn_reflns_limit_h_max     7
_diffrn_reflns_limit_k_min     -6
_diffrn_reflns_limit_k_max     7
_diffrn_reflns_limit_l_min     -5
_diffrn_reflns_limit_l_max     5
_diffrn_standards_number     0
_diffrn_standards_interval_count     .
_diffrn_standards_interval_time     .
_diffrn_standards_decay_%     ?
_refine_special_details
;
Refinement of <i>F</i>^2^ against ALL reflections. The weighted <i>R</i>-factor
<i>wR</i> and goodness of fit <i>S</i> are based on <i>F</i>^2^, conventional
<i>R</i>-factors <i>R</i> are based on <i>F</i>, with <i>F</i> set to zero for
negative <i>F</i>^2^. The threshold expression of <i>F</i>^2^ >
\s(<i>F</i>^2^) is used only for calculating <i>R</i>-factors(gt) <i>etc</i>.
and is not relevant to the choice of reflections for refinement.
<i>R</i>-factors based on <i>F</i>^2^ are statistically about twice as large
as those based on <i>F</i>, and <i>R</i>- factors based on ALL data will be
even larger.
;
_reflns_number_total     73
_reflns_number_gt     62
_reflns_threshold_expression     I>2sigma(I)
_refine_ls_structure_factor_coef     Fsqd
_refine_ls_matrix_type     full
_refine_ls_R_factor_all     0.0216
_refine_ls_R_factor_gt     0.0182
_refine_ls_wR_factor_gt     0.0359
_refine_ls_wR_factor_ref     0.0368
_refine_ls_goodness_of_fit_ref     1.173
_refine_ls_restrained_S_all     1.173
_refine_ls_number_reflns     73
_refine_ls_number_parameters     9
_refine_ls_number_restraints     0
_refine_ls_number_constraints     0
_refine_ls_weighting_scheme     calc
_refine_ls_weighting_details
         'calc w=1/[\s^2^(Fo^2^)+(0.0000P)^2^+0.1413P] where P=(Fo^2^+2Fc^2^)/3'
_atom_sites_solution_primary     direct
_atom_sites_solution_secondary     difmap
_refine_ls_shift/su_max     0.000
_refine_ls_shift/su_mean     0.000
_refine_diff_density_max     1.111
_refine_diff_density_min     -0.711
_refine_ls_extinction_method     'SHELXL97 (Sheldrick, 2008)'
_refine_ls_extinction_coef     0.022(4)
_refine_ls_extinction_expression
                                  'Fc^*^=kFc[1+0.001xFc^2^\l^3^/sin(2\q)]^-1/4^'
_refine_ls_abs_structure_details     ?
loop_
    _atom_type_symbol
    _atom_type_description
    _atom_type_scat_dispersion_real
    _atom_type_scat_dispersion_imag
    _atom_type_scat_source
    'La' 'La' -0.2871 2.4523
                         'International Tables Vol C Tables 4.2.6.8 and 6.1.1.4'
    'Zn' 'Zn' 0.2839 1.4301
                         'International Tables Vol C Tables 4.2.6.8 and 6.1.1.4'
_computing_data_collection     'APEX2 (Bruker, 2004)'
_computing_cell_refinement     'SAINT (Bruker, 2004)'
_computing_data_reduction     'SAINT (Bruker, 2004)'
_computing_structure_solution     'SHELXS97 (Sheldrick, 2008)'
_computing_structure_refinement     'SHELXL97 (Sheldrick, 2008)'
_computing_molecular_graphics
;
DIAMOND (Brandenburg, 2006) and VESTA (Momma & Izumi, 2008)
;
_computing_publication_material     'publCIF (Westrip, 2010)'
loop_
    _atom_site_type_symbol
    _atom_site_label
    _atom_site_fract_x
    _atom_site_fract_y
    _atom_site_fract_z
    _atom_site_U_iso_or_equiv
    _atom_site_adp_type
    _atom_site_calc_flag
    _atom_site_refinement_flags
    _atom_site_occupancy
    _atom_site_symmetry_multiplicity
    _atom_site_disorder_assembly
    _atom_site_disorder_group
    La La1 0.0000 0.0000 0.0000 0.0099(4) Uani d S 1 24 . .
    Zn Zn1 0.3333 0.6667 0.0000 0.0124(4) Uani d S 1 12 . .
    Zn Zn2 0.5000 1.0000 0.5000 0.0121(4) Uani d S 1 8 . .
loop_
    _atom_site_aniso_label
    _atom_site_aniso_U_11
    _atom_site_aniso_U_22
    _atom_site_aniso_U_33
    _atom_site_aniso_U_12
    _atom_site_aniso_U_13
    _atom_site_aniso_U_23
    La1 0.0106(4) 0.0106(4) 0.0085(6) 0.0053(2) 0.000 0.000
    Zn1 0.0146(5) 0.0146(5) 0.0081(8) 0.0073(3) 0.000 0.000
    Zn2 0.0162(5) 0.0104(6) 0.0079(6) 0.0052(3) 0.000 0.000
_geom_special_details
;
All e.s.d.'s (except the e.s.d. in the dihedral angle between two l.s. planes)
are estimated using the full covariance matrix. The cell e.s.d.'s are taken
into account individually in the estimation of e.s.d.'s in distances, angles
and torsion angles; correlations between e.s.d.'s in cell parameters are only
used when they are defined by crystal symmetry. An approximate (isotropic)
treatment of cell e.s.d.'s is used for estimating e.s.d.'s involving l.s.
planes.
;
loop_
    _geom_bond_atom_site_label_1
    _geom_bond_atom_site_label_2
    _geom_bond_site_symmetry_2
    _geom_bond_distance
    _geom_bond_publ_flag
    La1 Zn1 13_665 3.1554(10) ?
    La1 Zn1 13 3.1554(10) ?
    La1 Zn1 1_445 3.1554(10) ?
    La1 Zn1 . 3.1555(10) ?
    La1 Zn1 1_545 3.1555(10) ?
    La1 Zn1 13_565 3.1555(10) ?
    La1 Zn2 2_655 3.4640(8) ?
    La1 Zn2 2_544 3.4640(8) ?
    La1 Zn2 3_665 3.4640(8) ?
    La1 Zn2 3_654 3.4640(8) ?
    La1 Zn2 1_545 3.4640(8) ?
    La1 Zn2 1_444 3.4640(8) ?
    Zn1 Zn2 3_664 2.6496(7) ?
    Zn1 Zn2 . 2.6496(7) ?
    Zn1 Zn2 3_665 2.6496(7) ?
    Zn1 Zn2 1_554 2.6496(7) ?
    Zn1 Zn2 2_655 2.6496(7) ?
    Zn1 Zn2 2_654 2.6496(7) ?
    Zn1 Zn1 13_665 3.1554(10) ?
    Zn1 La1 1_565 3.1555(10) ?
    Zn1 La1 1_665 3.1555(10) ?
    Zn1 Zn1 13_675 3.1555(10) ?
    Zn1 Zn1 13_565 3.1555(10) ?
    Zn2 Zn1 13_676 2.6496(7) ?
    Zn2 Zn1 13_675 2.6496(7) ?
    Zn2 Zn1 1_556 2.6496(7) ?
    Zn2 Zn2 3_775 2.7327(8) ?
    Zn2 Zn2 3_665 2.7327(8) ?
    Zn2 Zn2 2_665 2.7327(8) ?
    Zn2 Zn2 2_655 2.7327(8) ?
    Zn2 La1 1_666 3.4640(8) ?
    Zn2 La1 1_565 3.4640(8) ?
    Zn2 La1 1_665 3.4640(8) ?
    Zn2 La1 1_566 3.4640(8) ?
loop_
    _geom_angle_atom_site_label_1
    _geom_angle_atom_site_label_2
    _geom_angle_atom_site_label_3
    _geom_angle_site_symmetry_1
    _geom_angle_site_symmetry_3
    _geom_angle
    _geom_angle_publ_flag
    Zn1 La1 Zn1 13_665 13 120.0 ?
    Zn1 La1 Zn1 13_665 1_445 180.0 ?
    Zn1 La1 Zn1 13 1_445 60.0 ?
    Zn1 La1 Zn1 13_665 . 60.0 ?
    Zn1 La1 Zn1 13 . 180.0 ?
    Zn1 La1 Zn1 1_445 . 120.0 ?
    Zn1 La1 Zn1 13_665 1_545 60.0 ?
    Zn1 La1 Zn1 13 1_545 60.0 ?
    Zn1 La1 Zn1 1_445 1_545 120.0 ?
    Zn1 La1 Zn1 . 1_545 120.0 ?
    Zn1 La1 Zn1 13_665 13_565 120.0 ?
    Zn1 La1 Zn1 13 13_565 120.0 ?
    Zn1 La1 Zn1 1_445 13_565 60.0 ?
    Zn1 La1 Zn1 . 13_565 60.0 ?
    Zn1 La1 Zn1 1_545 13_565 180.0 ?
    Zn1 La1 Zn2 13_665 2_655 46.905(10) ?
    Zn1 La1 Zn2 13 2_655 133.095(10) ?
    Zn1 La1 Zn2 1_445 2_655 133.095(10) ?
    Zn1 La1 Zn2 . 2_655 46.906(10) ?
    Zn1 La1 Zn2 1_545 2_655 90.0 ?
    Zn1 La1 Zn2 13_565 2_655 90.0 ?
    Zn1 La1 Zn2 13_665 2_544 133.095(10) ?
    Zn1 La1 Zn2 13 2_544 46.905(10) ?
    Zn1 La1 Zn2 1_445 2_544 46.905(10) ?
    Zn1 La1 Zn2 . 2_544 133.094(10) ?
    Zn1 La1 Zn2 1_545 2_544 90.0 ?
    Zn1 La1 Zn2 13_565 2_544 90.0 ?
    Zn2 La1 Zn2 2_655 2_544 180.0 ?
    Zn1 La1 Zn2 13_665 3_665 90.0 ?
    Zn1 La1 Zn2 13 3_665 133.094(9) ?
    Zn1 La1 Zn2 1_445 3_665 90.0 ?
    Zn1 La1 Zn2 . 3_665 46.906(10) ?
    Zn1 La1 Zn2 1_545 3_665 133.094(10) ?
    Zn1 La1 Zn2 13_565 3_665 46.906(10) ?
    Zn2 La1 Zn2 2_655 3_665 46.463(8) ?
    Zn2 La1 Zn2 2_544 3_665 133.537(8) ?
    Zn1 La1 Zn2 13_665 3_654 90.0 ?
    Zn1 La1 Zn2 13 3_654 46.906(9) ?
    Zn1 La1 Zn2 1_445 3_654 90.0 ?
    Zn1 La1 Zn2 . 3_654 133.094(10) ?
    Zn1 La1 Zn2 1_545 3_654 46.906(10) ?
    Zn1 La1 Zn2 13_565 3_654 133.094(10) ?
    Zn2 La1 Zn2 2_655 3_654 133.537(8) ?
    Zn2 La1 Zn2 2_544 3_654 46.463(8) ?
    Zn2 La1 Zn2 3_665 3_654 180.0 ?
    Zn1 La1 Zn2 13_665 1_545 46.906(9) ?
    Zn1 La1 Zn2 13 1_545 90.0 ?
    Zn1 La1 Zn2 1_445 1_545 133.094(9) ?
    Zn1 La1 Zn2 . 1_545 90.0 ?
    Zn1 La1 Zn2 1_545 1_545 46.906(10) ?
    Zn1 La1 Zn2 13_565 1_545 133.094(10) ?
    Zn2 La1 Zn2 2_655 1_545 46.463(8) ?
    Zn2 La1 Zn2 2_544 1_545 133.537(8) ?
    Zn2 La1 Zn2 3_665 1_545 86.189(19) ?
    Zn2 La1 Zn2 3_654 1_545 93.811(19) ?
    Zn1 La1 Zn2 13_665 1_444 133.094(9) ?
    Zn1 La1 Zn2 13 1_444 90.0 ?
    Zn1 La1 Zn2 1_445 1_444 46.906(9) ?
    Zn1 La1 Zn2 . 1_444 90.0 ?
    Zn1 La1 Zn2 1_545 1_444 133.094(10) ?
    Zn1 La1 Zn2 13_565 1_444 46.906(10) ?
    Zn2 La1 Zn2 2_655 1_444 133.537(8) ?
    Zn2 La1 Zn2 2_544 1_444 46.463(8) ?
    Zn2 La1 Zn2 3_665 1_444 93.811(19) ?
    Zn2 La1 Zn2 3_654 1_444 86.189(19) ?
    Zn2 La1 Zn2 1_545 1_444 180.0 ?
    Zn2 Zn1 Zn2 3_664 . 145.358(11) ?
    Zn2 Zn1 Zn2 3_664 3_665 106.91(3) ?
    Zn2 Zn1 Zn2 . 3_665 62.09(2) ?
    Zn2 Zn1 Zn2 3_664 1_554 62.09(2) ?
    Zn2 Zn1 Zn2 . 1_554 106.91(3) ?
    Zn2 Zn1 Zn2 3_665 1_554 145.358(11) ?
    Zn2 Zn1 Zn2 3_664 2_655 145.358(11) ?
    Zn2 Zn1 Zn2 . 2_655 62.09(2) ?
    Zn2 Zn1 Zn2 3_665 2_655 62.09(2) ?
    Zn2 Zn1 Zn2 1_554 2_655 145.358(11) ?
    Zn2 Zn1 Zn2 3_664 2_654 62.09(2) ?
    Zn2 Zn1 Zn2 . 2_654 145.358(11) ?
    Zn2 Zn1 Zn2 3_665 2_654 145.358(11) ?
    Zn2 Zn1 Zn2 1_554 2_654 62.09(2) ?
    Zn2 Zn1 Zn2 2_655 2_654 106.91(3) ?
    Zn2 Zn1 Zn1 3_664 13_665 107.321(6) ?
    Zn2 Zn1 Zn1 . 13_665 107.321(6) ?
    Zn2 Zn1 Zn1 3_665 13_665 107.321(6) ?
    Zn2 Zn1 Zn1 1_554 13_665 107.321(6) ?
    Zn2 Zn1 Zn1 2_655 13_665 53.455(13) ?
    Zn2 Zn1 Zn1 2_654 13_665 53.455(13) ?
    Zn2 Zn1 La1 3_664 1_565 72.679(6) ?
    Zn2 Zn1 La1 . 1_565 72.679(6) ?
    Zn2 Zn1 La1 3_665 1_565 72.679(6) ?
    Zn2 Zn1 La1 1_554 1_565 72.679(6) ?
    Zn2 Zn1 La1 2_655 1_565 126.545(13) ?
    Zn2 Zn1 La1 2_654 1_565 126.545(13) ?
    Zn1 Zn1 La1 13_665 1_565 180.0 ?
    Zn2 Zn1 La1 3_664 1_665 126.545(13) ?
    Zn2 Zn1 La1 . 1_665 72.679(6) ?
    Zn2 Zn1 La1 3_665 1_665 126.545(13) ?
    Zn2 Zn1 La1 1_554 1_665 72.679(6) ?
    Zn2 Zn1 La1 2_655 1_665 72.679(6) ?
    Zn2 Zn1 La1 2_654 1_665 72.679(6) ?
    Zn1 Zn1 La1 13_665 1_665 60.0 ?
    La1 Zn1 La1 1_565 1_665 120.0 ?
    Zn2 Zn1 La1 3_664 . 72.679(6) ?
    Zn2 Zn1 La1 . . 126.545(13) ?
    Zn2 Zn1 La1 3_665 . 72.679(6) ?
    Zn2 Zn1 La1 1_554 . 126.545(13) ?
    Zn2 Zn1 La1 2_655 . 72.679(5) ?
    Zn2 Zn1 La1 2_654 . 72.679(6) ?
    Zn1 Zn1 La1 13_665 . 60.0 ?
    La1 Zn1 La1 1_565 . 120.0 ?
    La1 Zn1 La1 1_665 . 120.0 ?
    Zn2 Zn1 Zn1 3_664 13_675 107.321(5) ?
    Zn2 Zn1 Zn1 . 13_675 53.455(13) ?
    Zn2 Zn1 Zn1 3_665 13_675 107.321(6) ?
    Zn2 Zn1 Zn1 1_554 13_675 53.455(13) ?
    Zn2 Zn1 Zn1 2_655 13_675 107.321(6) ?
    Zn2 Zn1 Zn1 2_654 13_675 107.321(6) ?
    Zn1 Zn1 Zn1 13_665 13_675 120.0 ?
    La1 Zn1 Zn1 1_565 13_675 60.0 ?
    La1 Zn1 Zn1 1_665 13_675 60.0 ?
    La1 Zn1 Zn1 . 13_675 180.0 ?
    Zn2 Zn1 Zn1 3_664 13_565 53.455(13) ?
    Zn2 Zn1 Zn1 . 13_565 107.321(5) ?
    Zn2 Zn1 Zn1 3_665 13_565 53.455(13) ?
    Zn2 Zn1 Zn1 1_554 13_565 107.321(6) ?
    Zn2 Zn1 Zn1 2_655 13_565 107.321(6) ?
    Zn2 Zn1 Zn1 2_654 13_565 107.321(6) ?
    Zn1 Zn1 Zn1 13_665 13_565 120.0 ?
    La1 Zn1 Zn1 1_565 13_565 60.0 ?
    La1 Zn1 Zn1 1_665 13_565 180.0 ?
    La1 Zn1 Zn1 . 13_565 60.0 ?
    Zn1 Zn1 Zn1 13_675 13_565 120.0 ?
    Zn1 Zn2 Zn1 . 13_676 180.0 ?
    Zn1 Zn2 Zn1 . 13_675 73.09(3) ?
    Zn1 Zn2 Zn1 13_676 13_675 106.91(3) ?
    Zn1 Zn2 Zn1 . 1_556 106.91(3) ?
    Zn1 Zn2 Zn1 13_676 1_556 73.09(3) ?
    Zn1 Zn2 Zn1 13_675 1_556 180.0 ?
    Zn1 Zn2 Zn2 . 3_775 121.043(10) ?
    Zn1 Zn2 Zn2 13_676 3_775 58.958(10) ?
    Zn1 Zn2 Zn2 13_675 3_775 58.958(10) ?
    Zn1 Zn2 Zn2 1_556 3_775 121.042(10) ?
    Zn1 Zn2 Zn2 . 3_665 58.957(10) ?
    Zn1 Zn2 Zn2 13_676 3_665 121.042(11) ?
    Zn1 Zn2 Zn2 13_675 3_665 121.042(10) ?
    Zn1 Zn2 Zn2 1_556 3_665 58.958(10) ?
    Zn2 Zn2 Zn2 3_775 3_665 180.0 ?
    Zn1 Zn2 Zn2 . 2_665 121.043(10) ?
    Zn1 Zn2 Zn2 13_676 2_665 58.957(10) ?
    Zn1 Zn2 Zn2 13_675 2_665 58.957(10) ?
    Zn1 Zn2 Zn2 1_556 2_665 121.043(10) ?
    Zn2 Zn2 Zn2 3_775 2_665 60.0 ?
    Zn2 Zn2 Zn2 3_665 2_665 120.0 ?
    Zn1 Zn2 Zn2 . 2_655 58.957(10) ?
    Zn1 Zn2 Zn2 13_676 2_655 121.043(10) ?
    Zn1 Zn2 Zn2 13_675 2_655 121.043(10) ?
    Zn1 Zn2 Zn2 1_556 2_655 58.957(10) ?
    Zn2 Zn2 Zn2 3_775 2_655 120.0 ?
    Zn2 Zn2 Zn2 3_665 2_655 60.0 ?
    Zn2 Zn2 Zn2 2_665 2_655 180.0 ?
    Zn1 Zn2 La1 . 1_666 119.585(15) ?
    Zn1 Zn2 La1 13_676 1_666 60.416(15) ?
    Zn1 Zn2 La1 13_675 1_666 119.585(15) ?
    Zn1 Zn2 La1 1_556 1_666 60.415(15) ?
    Zn2 Zn2 La1 3_775 1_666 66.768(4) ?
    Zn2 Zn2 La1 3_665 1_666 113.232(4) ?
    Zn2 Zn2 La1 2_665 1_666 113.232(4) ?
    Zn2 Zn2 La1 2_655 1_666 66.768(4) ?
    Zn1 Zn2 La1 . 1_565 60.415(15) ?
    Zn1 Zn2 La1 13_676 1_565 119.584(15) ?
    Zn1 Zn2 La1 13_675 1_565 60.415(15) ?
    Zn1 Zn2 La1 1_556 1_565 119.585(15) ?
    Zn2 Zn2 La1 3_775 1_565 113.232(5) ?
    Zn2 Zn2 La1 3_665 1_565 66.768(4) ?
    Zn2 Zn2 La1 2_665 1_565 66.768(5) ?
    Zn2 Zn2 La1 2_655 1_565 113.232(4) ?
    La1 Zn2 La1 1_666 1_565 180.0 ?
    Zn1 Zn2 La1 . 1_665 60.415(15) ?
    Zn1 Zn2 La1 13_676 1_665 119.585(15) ?
    Zn1 Zn2 La1 13_675 1_665 60.416(15) ?
    Zn1 Zn2 La1 1_556 1_665 119.584(15) ?
    Zn2 Zn2 La1 3_775 1_665 66.768(4) ?
    Zn2 Zn2 La1 3_665 1_665 113.232(4) ?
    Zn2 Zn2 La1 2_665 1_665 113.232(4) ?
    Zn2 Zn2 La1 2_655 1_665 66.768(4) ?
    La1 Zn2 La1 1_666 1_665 75.84(3) ?
    La1 Zn2 La1 1_565 1_665 104.16(3) ?
    Zn1 Zn2 La1 . 1_566 119.585(15) ?
    Zn1 Zn2 La1 13_676 1_566 60.415(15) ?
    Zn1 Zn2 La1 13_675 1_566 119.584(15) ?
    Zn1 Zn2 La1 1_556 1_566 60.416(15) ?
    Zn2 Zn2 La1 3_775 1_566 113.232(4) ?
    Zn2 Zn2 La1 3_665 1_566 66.768(4) ?
    Zn2 Zn2 La1 2_665 1_566 66.768(4) ?
    Zn2 Zn2 La1 2_655 1_566 113.232(4) ?
    La1 Zn2 La1 1_666 1_566 104.16(3) ?
    La1 Zn2 La1 1_565 1_566 75.84(3) ?
    La1 Zn2 La1 1_665 1_566 180.0 ?
data_global
_journal_date_recd_electronic     2011-11-18
_journal_date_accepted     2011-11-27
_journal_name_full     'Acta Crystallographica, Section E'
_journal_year     2012
_journal_volume     68
_journal_issue      1
_journal_page_first     i1
_journal_page_last     i1
_journal_paper_category     QI
_journal_paper_doi     10.1107/S1600536811050987
_journal_coeditor_code     WM2565
_publ_contact_author_name     'Igor Oshchapovsky'
_publ_contact_author_address
;
Department of Inorganic Chemistry, Ivan Franko Lviv National University,
Kyryla i Mefodia 6,79005 Lviv, Ukraine
;
_publ_contact_author_email     'romaniuk@ua.fm'
_publ_contact_author_fax     ?
_publ_contact_author_phone     '+38 (032) 2394 -506'
_publ_section_title
;
Redetermination of LaZn~5~ based on single crystal X-ray diffraction data
;
loop_
    _publ_author_name
    _publ_author_footnote
    _publ_author_address
    'Oshchapovsky, Igor' .
;
Department of Inorganic Chemistry, Ivan Franko National University of Lviv,
Kyryla i Mefodia str. 6, 79005 Lviv, Ukraine
;
    'Zelinska, Oksana' .
;
Department of Inorganic Chemistry, Ivan Franko National University of Lviv,
Kyryla i Mefodia str. 6, 79005 Lviv, Ukraine
;
    'Rozdzynska-Kielbik, Beata' .
;
Institute of Chemistry, Environmental Protection and Biotechnology,
Jan Dlugosz University,
Armii Krajowej Ave. 13/15, 42-200 Czestochowa, Poland.
;
    'Pavlyuk, Volodymyr' .
;
Department of Inorganic Chemistry, Ivan Franko National University of Lviv,
Kyryla i Mefodia str. 6, 79005 Lviv, Ukraine
and Institute of Chemistry, Environmental Protection and Biotechnology,
Jan Dlugosz University,
Armii Krajowej Ave. 13/15, 42-200 Czestochowa, Poland
;
