# Supplementary material for: Redetermination of LaZn5 based on single crystal X-ray diffraction data
Source: Acta Crystallogr Sect E Struct Rep Online. 2011 Dec 3;68(Pt 1):i1. doi: 10.1107/S1600536811050987 (PMC3254268; doi:10.1107/S1600536811050987)
Supplement: Supplementary file 2 [file e-68-000i1-Isup2.hkl]

# 
# h,k,l, Fc-squared, Fo-squared, sigma(Fo-squared) and status flag 
# 
data_I
_shelx_title ' lazn5 in P-3m1                New: P6/mmm' 
_shelx_refln_list_code          4 
_shelx_F_calc_maximum      154.00 
_exptl_crystal_F_000       206.91 
_reflns_d_resolution_high  0.7688 
 
loop_ 
 _symmetry_equiv_pos_as_xyz 
 'x, y, z' 
 'x-y, x, z' 
 '-y, x-y, z' 
 '-x, -y, z' 
 '-x+y, -x, z' 
 'y, -x+y, z' 
 '-y, -x, -z' 
 'x-y, -y, -z' 
 'x, x-y, -z' 
 'y, x, -z' 
 '-x+y, y, -z' 
 '-x, -x+y, -z' 
 '-x, -y, -z' 
 '-x+y, -x, -z' 
 'y, -x+y, -z' 
 'x, y, -z' 
 'x-y, x, -z' 
 '-y, x-y, -z' 
 'y, x, z' 
 '-x+y, y, z' 
 '-x, -x+y, z' 
 '-y, -x, z' 
 'x-y, -y, z' 
 'x, x-y, z' 
 
_cell_length_a     5.4654 
_cell_length_b     5.4654 
_cell_length_c     4.2574 
_cell_angle_alpha  90.000 
_cell_angle_beta   90.000 
_cell_angle_gamma 120.000 
 
_shelx_F_squared_multiplier     1.000 
 
loop_ 
 _refln_index_h 
 _refln_index_k 
 _refln_index_l 
 _refln_F_squared_calc 
 _refln_F_squared_meas 
 _refln_F_squared_sigma 
 _refln_observed_status 
   0   1   0       19.02       24.91      2.43 o 
  -1   2   0     4705.35     4500.90    113.75 o 
   0   2   0     7867.92     8385.38    221.66 o 
  -1   3   0        4.50        4.63      2.47 o 
   0   3   0     2956.26     3123.99     79.78 o 
  -2   4   0    12741.35    12616.11    301.23 o 
  -1   4   0        1.66        3.15      2.82 o 
   0   4   0     3211.57     3338.54    103.47 o 
  -2   5   0        7.17        4.03      3.71 o 
  -1   5   0     1353.29     1340.08     39.95 o 
   0   5   0       19.46        9.96      9.76 o 
  -3   6   0      909.67      905.06     44.91 o 
  -2   6   0     1675.91     1660.32     49.32 o 
  -1   6   0        3.56        5.97      7.50 o 
   0   6   0     3199.97     2970.51    142.97 o 
  -3   7   0       17.26       39.58     14.80 o 
   0   0   1      512.25      568.54     21.47 o 
   0   1   1     2183.21     2138.47     37.37 o 
  -1   2   1    12402.74    12665.94    219.36 o 
   0   2   1     2176.35     2161.18     37.68 o 
  -1   3   1     1293.08     1304.19     20.07 o 
   0   3   1     7240.53     7323.65    123.97 o 
  -2   4   1      231.81      252.91      9.82 o 
  -1   4   1      977.17      986.68     17.84 o 
   0   4   1      672.06      639.25     18.28 o 
  -2   5   1      622.09      647.62     14.36 o 
  -1   5   1     3491.11     3386.56     62.97 o 
   0   5   1      443.43      447.03     19.10 o 
  -3   6   1     2685.52     2772.69     76.78 o 
  -2   6   1      240.11      256.84     10.46 o 
  -1   6   1      462.83      480.74     19.61 o 
   0   6   1      112.70       88.87     15.88 o 
   0   0   2    23715.16    23419.78    982.72 o 
   0   1   2       10.96       10.90      2.79 o 
  -1   2   2     3121.29     3006.99     53.84 o 
   0   2   2     5353.91     5308.23    105.17 o 
  -1   3   2        1.00       -0.15      1.99 o 
   0   3   2     2194.91     2118.66     43.41 o 
  -2   4   2     9516.71     9398.19    224.74 o 
  -1   4   2        0.14       -0.60      2.94 o 
   0   4   2     2502.32     2427.76     98.66 o 
  -2   5   2        9.34        6.36      4.00 o 
  -1   5   2     1089.08     1143.64     27.81 o 
   0   5   2       19.61       18.39      8.10 o 
  -3   6   2      747.64      785.66     31.78 o 
  -2   6   2     1371.34     1348.95     42.76 o 
  -1   6   2        4.21       -1.37      7.10 o 
   0   0   3      240.51      252.21     19.35 o 
   0   1   3     1049.53     1061.88     19.79 o 
  -1   2   3     6193.69     6126.66    122.84 o 
   0   2   3      985.02      993.08     26.30 o 
  -1   3   3      769.03      750.51     15.90 o 
   0   3   3     4128.87     3979.90    118.63 o 
  -2   4   3      166.91      152.66     12.46 o 
  -1   4   3      631.33      634.81     18.39 o 
   0   4   3      348.98      377.07     21.82 o 
  -2   5   3      423.75      419.33     16.33 o 
  -1   5   3     2258.85     2234.89     64.16 o 
   0   5   3      311.60      280.27     18.66 o 
   0   0   4     9120.35     8458.49    545.42 o 
   0   1   4        0.16        4.10      5.38 o 
  -1   2   4     1398.78     1443.88     41.31 o 
   0   2   4     2393.22     2414.38     79.97 o 
  -1   3   4        2.14        3.99      3.83 o 
   0   3   4     1100.48     1114.55     44.27 o 
  -2   4   4     4686.22     4539.04    156.82 o 
  -1   4   4        2.23       21.57      7.73 o 
   0   4   4     1337.85     1399.03     64.92 o 
   0   0   5      127.67      131.79     48.31 o 
   0   1   5      456.02      476.42     36.67 o 
  -1   2   5     2430.24     2554.53    114.75 o 
   0   2   5      290.74      302.42     25.69 o 
  -1   3   5      362.27      414.05     43.93 o 
                                                 
